# Supplementary material for: Persistent inequalities in 90-day colon cancer mortality: an English cohort study
Source: Br J Cancer. 2017 Aug 31;117(9):1396–404. doi: 10.1038/bjc.2017.295 (PMC5672924; doi:10.1038/bjc.2017.295)
Supplement: Supplementary Table 1 [file bjc2017295x5.xlsx]

## Sheet: Supplementary Table 1
Supplementary Table 1: Major surgery, as defined using OPCS-4 codes
Code	Description
H011	Emergency excision of abnormal appendix and drainage HFQ
H012	Emergency excision of abnormal appendix NEC
H013	Emergency excision of normal appendix
H018	Other specified emergency excision of appendix
H019	Emergency appendicectomy NEC, unspecified
H021	Interval appendicectomy
H022	Planned delayed appendicectomy NEC
H023	Prophylactic appendicectomy NEC
H024	Incidental appendicectomy
H028	Other specified other excision of appendix
H029	Appendicectomy NEC, unspecified
H041	Proctocolectomy NEC, panproctocolectomy and ileostomy
H042	Panproctocolectomy and anastomosis of ileum to anus and creation of pouch HFQ
H043	Panproctocolectomy and anastomosis of ileum to anus NEC
H048	Other specified total excision of colon and rectum
H049	Panproctocolectomy NEC, total excision of colon and rectum, unspecified
H051	Total colectomy and anastomosis of ileum to rectum
H052	Total colectomy and ileostomy and creation of rectal fistula HFQ
H053	Total colectomy and ileostomy NEC
H058	Total excision of colon, other specified
H059	Total excision of colon, unspecified
H061	Extended right hemicolectomy and end to end anastomosis
H062	Extended right hemicolectomy and anastomosis of ileum to colon
H063	Extended right hemicolectomy and anastomosis NEC
H064	Extended right hemicolectomy and ileostomy HFQ
H068	Other specified extended excision of right hemicolon
H069	Extended excision of right hemicolon, unspecified, excision of right colon and surrounding tissue
H071	Right hemicolectomy and end to end anastomosis of ileum to colon, ileocaecal resection
H072	Right hemicolectomy and side to side anastomosis of ileum to transverse colon
H073	Right hemicolectomy and anastomosis NEC
H074	Right hemicolectomy and ileostomy HFQ
H078	Other specified other excision of right hemicolon
H079	Other excision of right hemicolon, unspecified; right hemicolectomy NEC
H081	Transverse colectomy and end to end anastomosis
H082	Transverse colectomy and anastomosis of ileum to colon
H083	Transverse colectomy and anastomosis NEC
H084	Transverse colectomy and ileostomy HFQ
H085	Transverse colectomy and exteriorisation of bowel NEC
H088	Other specified excision of transverse colon
H089	Excision of transverse colon, unspecified
H091	Left hemicolectomy and end to end anastomosis of colon to rectum
H092	Left hemicolectomy and end to end anastomosis of colon to colon
H093	Left hemicolectomy and anastomosis NEC
H094	Left hemicolectomy and ileostomy HFQ
H095	Left hemicolectomy and exteriorisation of bowel NEC
H098	Excision of left hemicolon, other specified
H099	Left hemicolectmy NEC, excision of left hemicolon, unspecified
H101	Sigmoid colectomy and end to end anastomosis of ileum to rectum
H102	Sigmoid colectomy and anastomosis of colon to rectum
H103	Sigmoid colectomy and anastomosis NEC
H104	Sigmoid colectomy and ileostomy HFQ
H105	Sigmoid colectomy and exteriorisation of bowel NEC
H108	Other specified excision of sigmoid colon
H109	Unspecified excision of sigmoid colon
H111	Colectomy and end to end anastomosis of colon to colon NEC
H112	Colectomy and side to side anastomosis of ileum to colon NEC
H113	Colectomy and anastomosis NEC
H114	Colectomy and ileostomy NEC
H115	Colectomy and exteriorisation of bowel
H118	Other excision of colon, other specified
H119	Hemicolectomy NEC; colectomy NEC, other excision of colon, unspecified
H121	Excision of diverticulum of colon
H122	Polypectomy NEC, excision of lesion NEC
H123	Destruction of lesion of colon NEC
H128	Other specified extirpation of lesion of colon
H129	Unspecified extirpation of lesion of colon
H291	Subtotal excision of colon and rectum and creation of colonic pouch and anastomosis of colon to anus
H292	Subtotal excision of colon and rectum and creation of colonic pouch NEC
H293	Subtotal excision of colon and creation of colonic pouch and anastomosis of colon to rectum
H294	Subtotal excision of colon and creation of colonic pouch NEC
H298	Subtotal excision of colon, other specified
H299	Subtotal excision of colon, unspecified
H331	Abdominoperineal excision of rectum and end colostomy
H332	Proctectomy and anastomosis of colon to anus
H333	Anterior resection of rectum and anastomosis of colon to rectum using staples
H334	Anterior resection of rectum and anastomosis NEC
H335	Hartmann procedure, rectosigmoidectomy and closure of rectal stump and exteriorisation of bowel
H336	Anterior resection of rectum and exteriorisation
H337	Perineal resection of rectum HFQ
H338	Anterior resection of rectum NEC, rectosigmoidectomy and anastomosis of colon to rectum, excision of rectum, other specified
H339	Rectosigmoidectomy NEC, excision of rectum, unspecified
H341	Open excision of lesion of rectum: open removal of polyp; Yorke Mason
H342	Open cauterisation of lesion of rectum, Diathermy
H343	Open cryotherapy to lesion of rectum
H344	Open laser destruction of lesion of rectum
H345	Open destruction of lesion of rectum NEC
H348	Open removal of lesion of rectum, other specified
H349	Open removal of lesion of rectum, unspecified
H401	Trans-sphincteric excision of mucosa of rectum
H402	Trans-sphincteric excision of lesion of rectum
H403	Trans-sphincteric destruction of lesion of rectum
H404	Trans-sphincteric anastomosis of colon to anus
H408	Other specified operations on rectum through anal sphincter
H409	Unspecified operations on rectum through anal sphincter
X141	Total exenteration of pelvis
X142	Anterior exenteration of pelvis
X143	Posterior exenteration of pelvis
X148	Other specified clearance of pelvis
X149	Clearance of pelvis, unspecified
NEC, Not elsewhere specified; HFQ, however further qualified
