# Supplementary material for: Persistent inequalities in 90-day colon cancer mortality: an English cohort study
Source: Br J Cancer. 2017 Aug 31;117(9):1396–404. doi: 10.1038/bjc.2017.295 (PMC5672924; doi:10.1038/bjc.2017.295)
Supplement: Supplementary Table 2 [file bjc2017295x6.xlsx]

## Sheet: Supplementary Table 2
Supplementary Table 2: Distribution of stage at diagnosis by treatment received in patients diagnosed with colon cancer 2010-2013† in England
	No major treatment		Major emergency treatment		Major elective treatment		TOTAL
	n	%	n	%	n	%	n	%
Stage
Total missing stage	10391	47.8*	3344	15.4*	7982	36.8*	21717	31.127
1	1649	11.1**	287	3.4**	4066	16.3**	6002	8.60267
2	1472	9.9**	2609	31.2**	9574	38.5**	13655	19.5717
3	1828	12.3**	2831	33.8**	8014	32.2**	12673	18.1642
4	9861	66.6**	2640	31.6**	3221	12.9**	15722	22.5344
TOTAL	25201	36.1206	11711	16.7854	32857	47.094	69769	100.00
* Representing the proportion of all patients in this group ** Representing the proportion of patients with complete stage information in this group † 2013 data represents diagnosis between 1st January 2013 and 31st March 2013
