# Supplementary material for: Persistent inequalities in 90-day colon cancer mortality: an English cohort study
Source: Br J Cancer. 2017 Aug 31;117(9):1396–404. doi: 10.1038/bjc.2017.295 (PMC5672924; doi:10.1038/bjc.2017.295)
Supplement: Supplementary Table 3 [file bjc2017295x7.xlsx]

## Sheet: Supplementary Table 3
Supplementary Table 3: Distribution of treatment received by comorbidity score in patients diagnosed with colon cancer 2010-2013† in England
	Comorbidity Score
	0		1		2		3		TOTAL
	n	%	n	%	n	%	n	%	n	%
Treatment
No major surgery	17088	33.3125	3062	41.7621	2452	40.3356	2599	51.3433	25201	36.1206
Major emergency surgery	8979	17.5043	1151	15.6983	859	14.1306	722	14.2631	11711	16.7854
Major elective surgery	25229	49.1832	3119	42.5396	2768	45.5338	1741	34.3935	32857	47.094
TOTAL	51296	73.5226	7332	10.509	6079	8.71304	5062	7.25537	69769	100
† 2013 data represents diagnosis between 1st January 2013 and 31st March 2013
