# Supplementary material for: Persistent inequalities in 90-day colon cancer mortality: an English cohort study
Source: Br J Cancer. 2017 Aug 31;117(9):1396–404. doi: 10.1038/bjc.2017.295 (PMC5672924; doi:10.1038/bjc.2017.295)
Supplement: Supplementary Table 4 [file bjc2017295x8.xlsx]

## Sheet: Supplementary Table 4
Supplementary Table 4: Average predicted probability of death (%) within ninety days: by deprivation - additional analyses
	Average predicted probability, adjusted as if patients belonged to deprivation group 1* [95% CI]
Deprivation group	Final analysis model	Model excludes stage	Model excludes treatment	Model excludes stage and treatment
Males
Least deprived (1)	12.4 [11.8; 13.1]	12.4 [11.8; 13.1]	12.4 [11.8; 13.1]	12.4 [11.7; 13.1]
2	12.9 [12.2; 13.5]	12.8 [12.1; 13.5]	12.8 [12.1; 13.5]	12.9 [12.2; 13.7]
3	13.3 [12.6; 14.0]	13.0 [12.3; 13.7]	13.2 [12.5; 13.9]	12.8 [12.1; 13.5]
4	13.6 [13.0; 14.3]	13.3 [12.6; 14.0]	13.4 [12.7; 14.1]	12.7 [11.9; 13.4]
Most deprived (5)	13.7 [13.0; 14.3]	13.3 [12.6; 14.0]	13.4 [12.7; 14.1]	12.5 [11.8; 13.2]
Females
Least deprived (1)	13.4 [12.7; 14.0]	13.4 [12.7; 14.1]	13.4 [12.7; 14.0]	13.4 [12.6; 14.1]
2	14.1 [13.4; 14.8]	13.9 [13.2; 14.7]	14.1 [13.4; 14.9]	13.9 [13.1; 14.7]
3	14.8 [14.0; 15.5]	14.4 [13.7; 15.2]	14.8 [14.1; 15.6]	14.2 [13.4; 15.0]
4	15.5 [14.7; 16.2]	15.1 [14.3; 15.8]	15.4 [14.6; 16.2]	14.5 [13.7; 15.3]
Most deprived (5)	15.1 [14.4; 15.9]	14.6 [13.8; 15.4]	14.7 [13.9; 15.4]	13.7 [12.9; 14.5]
CI, confidence interval
* Probability predicted for each deprivation group adjusted to assume patients in each group belong to the least deprived group (group 1), with the distribution of all prognostic factors remaining as observed
